# Supplementary material for: piRNA and miRNA Can Suppress the Expression of Multiple Sclerosis Candidate Genes
Source: Nanomaterials (Basel). 2022 Dec 21;13(1):22. doi: 10.3390/nano13010022 (PMC9823834; doi:10.3390/nano13010022)
Supplement: Supplementary file 1 [file nanomaterials-13-00022-s001.zip]

Archive with 1 entries (1 files):
- nanomaterials-2030593-supplementary.pdf
